# Supplementary material for: Immunogenic Cell Death Traits Emitted from Chronic Lymphocytic Leukemia Cells Following Treatment with a Novel Anti-Cancer Agent, SpiD3
Source: Biomedicines. 2024 Dec 16;12(12):2857. doi: 10.3390/biomedicines12122857 (PMC11673838; doi:10.3390/biomedicines12122857)
Supplement: Supplementary file 1 [file biomedicines-12-02857-s001.zip]

Archive with 1 entries (1 files):
- biomedicines-3366343-supplementary.pdf
